# Supplementary material for: Construction of Hierarchical-Targeting pH-Sensitive Liposomes to Reverse Chemotherapeutic Resistance of Cancer Stem-like Cells
Source: Pharmaceutics. 2021 Aug 5;13(8):1205. doi: 10.3390/pharmaceutics13081205 (PMC8399523; doi:10.3390/pharmaceutics13081205)
Supplement: Supplementary file 1 [file pharmaceutics-13-01205-s001.zip]

Archive with 1 entries (1 files):
- pharmaceutics-1250248-supplementary.pdf
